# Supplementary material for: Fullerene-Perylenediimide (C60-PDI) Based Systems: An Overview and Synthesis of a Versatile Platform for Their Anchor Engineering
Source: Molecules. 2022 Oct 2;27(19):6522. doi: 10.3390/molecules27196522 (PMC9571100; doi:10.3390/molecules27196522)
Supplement: Supplementary file 1 [file molecules-27-06522-s001.zip]

Archive with 1 entries (1 files):
- molecules-1915171-supplementary.pdf
